# Supplementary material for: Modeling medulloblastoma in vivo and with human cerebellar organoids
Source: Nat Commun. 2020 Jan 29;11:583. doi: 10.1038/s41467-019-13989-3 (PMC6989674; doi:10.1038/s41467-019-13989-3)
Supplement: Supplementary file 3 — Supplementary Data 1 [file 41467_2019_13989_MOESM3_ESM.xls]

## Sheet: lfc>1; FDR<0.05; CPM3
ENSGENEID	logFC	logCPM	PValue	FDR
ENSG00000204248	2.06636	7.02699	1.21216e-19	9.93126e-16
ENSG00000157766	2.03891	6.93144	3.57104e-19	1.9505e-15
ENSG00000083782	1.74713	6.55386	1.18141e-14	3.87171e-11
ENSG00000145681	1.7157	6.65531	3.16075e-14	7.39886e-11
ENSG00000198682	1.59498	5.15043	4.51292e-12	7.86446e-09
ENSG00000204291	1.51848	3.83187	2.40977e-10	3.29055e-07
ENSG00000198373	1.35805	6.87598	1.24991e-09	1.57546e-06
ENSG00000143127	1.41192	3.90102	3.18934e-09	3.48403e-06
ENSG00000173546	1.32394	5.64034	4.31536e-09	4.41947e-06
ENSG00000144810	1.41603	3.66612	5.2694e-09	5.07908e-06
ENSG00000176971	1.31602	5.61187	5.78971e-09	5.27056e-06
ENSG00000132031	1.39301	3.68169	9.62283e-09	8.29893e-06
ENSG00000139219	1.25742	9.92864	1.34094e-08	1.04632e-05
ENSG00000109132	1.43491	3.00882	1.75645e-08	1.30824e-05
ENSG00000124159	1.2394	5.21577	4.4275e-08	3.02288e-05
ENSG00000075891	1.3241	3.4641	7.9644e-08	4.83992e-05
ENSG00000082196	1.24193	4.17928	1.37952e-07	8.07314e-05
ENSG00000231827	1.21595	3.63381	8.80944e-07	0.000352077
ENSG00000120708	1.09663	5.46508	1.23327e-06	0.000469963
ENSG00000134013	1.07056	5.06891	2.607e-06	0.000928658
ENSG00000126259	1.04445	4.9301	4.82939e-06	0.00168371
ENSG00000065361	1.11076	3.34864	5.18495e-06	0.00177001
ENSG00000182492	1.01778	4.56634	9.46462e-06	0.00304093
ENSG00000162670	1.04714	3.36286	2.48807e-05	0.00657573
ENSG00000103335	1.01533	3.20411	3.2021e-05	0.00832851
ENSG00000173705	1.00701	3.38168	3.75831e-05	0.00962246

## Sheet: GO UP genes
Category	Term	Count	%	PValue	Genes	List Total	Pop Hits	Pop Total	Fold Enrichment	Bonferroni	Benjamini	FDR
UP_KEYWORDS	Extracellular matrix	10	38.4615	4.66252e-12	ENSG00000145681, ENSG00000182492, ENSG00000134013, ENSG00000120708, ENSG00000204248, ENSG00000083782, ENSG00000144810, ENSG00000157766, ENSG00000139219, ENSG00000204291	24	258	20581	33.238	3.82324e-10	3.82324e-10	4.98102e-09
GOTERM_BP_DIRECT	GO:0030198~extracellular matrix organization	9	34.6154	8.30101e-11	ENSG00000145681, ENSG00000182492, ENSG00000120708, ENSG00000143127, ENSG00000124159, ENSG00000144810, ENSG00000157766, ENSG00000139219, ENSG00000132031	23	196	16792	33.5244	1.90923e-08	1.90923e-08	1.06422e-07
UP_KEYWORDS	Secreted	16	61.5385	1.10877e-10	ENSG00000145681, ENSG00000176971, ENSG00000134013, ENSG00000065361, ENSG00000083782, ENSG00000157766, ENSG00000204291, ENSG00000182492, ENSG00000120708, ENSG00000204248, ENSG00000124159, ENSG00000082196, ENSG00000144810, ENSG00000139219, ENSG00000162670, ENSG00000132031	24	1965	20581	6.98253	9.09191e-09	4.54596e-09	1.18452e-07
GOTERM_MF_DIRECT	GO:0005201~extracellular matrix structural constituent	7	26.9231	1.15334e-10	ENSG00000145681, ENSG00000182492, ENSG00000204248, ENSG00000157766, ENSG00000139219, ENSG00000204291, ENSG00000132031	21	67	16881	83.9851	6.80472e-09	6.80472e-09	1.15171e-07
UP_SEQ_FEATURE	signal peptide	19	73.0769	1.37252e-10	ENSG00000176971, ENSG00000134013, ENSG00000065361, ENSG00000173546, ENSG00000083782, ENSG00000126259, ENSG00000157766, ENSG00000204291, ENSG00000182492, ENSG00000120708, ENSG00000143127, ENSG00000204248, ENSG00000124159, ENSG00000082196, ENSG00000144810, ENSG00000139219, ENSG00000162670, ENSG00000132031, ENSG00000173705	24	3346	20063	4.74692	3.25286e-08	3.25286e-08	1.76804e-07
UP_KEYWORDS	Signal	20	76.9231	2.35113e-10	ENSG00000176971, ENSG00000134013, ENSG00000065361, ENSG00000173546, ENSG00000083782, ENSG00000126259, ENSG00000157766, ENSG00000204291, ENSG00000182492, ENSG00000120708, ENSG00000143127, ENSG00000204248, ENSG00000124159, ENSG00000075891, ENSG00000144810, ENSG00000082196, ENSG00000139219, ENSG00000162670, ENSG00000132031, ENSG00000173705	24	4160	20581	4.1228	1.92792e-08	6.42641e-09	2.51175e-07
UP_KEYWORDS	Disulfide bond	17	65.3846	2.61831e-08	ENSG00000145681, ENSG00000176971, ENSG00000134013, ENSG00000065361, ENSG00000173546, ENSG00000083782, ENSG00000126259, ENSG00000157766, ENSG00000204291, ENSG00000182492, ENSG00000120708, ENSG00000143127, ENSG00000204248, ENSG00000124159, ENSG00000139219, ENSG00000173705, ENSG00000132031	24	3434	20581	4.24526	2.14701e-06	5.36752e-07	2.79718e-05
GOTERM_CC_DIRECT	GO:0005578~proteinaceous extracellular matrix	8	30.7692	2.75749e-08	ENSG00000145681, ENSG00000182492, ENSG00000120708, ENSG00000204248, ENSG00000083782, ENSG00000157766, ENSG00000204291, ENSG00000132031	24	268	18224	22.6667	1.46147e-06	1.46147e-06	2.69034e-05
GOTERM_CC_DIRECT	GO:0031012~extracellular matrix	8	30.7692	5.45053e-08	ENSG00000145681, ENSG00000182492, ENSG00000134013, ENSG00000120708, ENSG00000144810, ENSG00000157766, ENSG00000139219, ENSG00000204291	24	296	18224	20.5225	2.88878e-06	1.44439e-06	5.31781e-05
GOTERM_BP_DIRECT	GO:0007155~cell adhesion	9	34.6154	6.6968e-08	ENSG00000145681, ENSG00000134013, ENSG00000120708, ENSG00000143127, ENSG00000144810, ENSG00000126259, ENSG00000157766, ENSG00000204291, ENSG00000173705	23	459	16792	14.3154	1.54025e-05	7.70129e-06	8.58558e-05
GOTERM_CC_DIRECT	GO:0005576~extracellular region	13	50	1.16533e-07	ENSG00000176971, ENSG00000145681, ENSG00000182492, ENSG00000120708, ENSG00000124159, ENSG00000204248, ENSG00000173546, ENSG00000144810, ENSG00000157766, ENSG00000139219, ENSG00000204291, ENSG00000162670, ENSG00000132031	24	1610	18224	6.13126	6.17621e-06	2.05874e-06	0.000113695
UP_KEYWORDS	Dwarfism	6	23.0769	3.32419e-07	ENSG00000182492, ENSG00000198682, ENSG00000204248, ENSG00000157766, ENSG00000139219, ENSG00000132031	24	134	20581	38.3974	2.7258e-05	5.45165e-06	0.000355127
GOTERM_BP_DIRECT	GO:0001501~skeletal system development	6	23.0769	7.91279e-07	ENSG00000145681, ENSG00000198682, ENSG00000204248, ENSG00000157766, ENSG00000139219, ENSG00000132031	23	137	16792	31.9746	0.000181978	6.06629e-05	0.00101445
INTERPRO	IPR008160:Collagen triple helix repeat	5	19.2308	2.94005e-06	ENSG00000204248, ENSG00000144810, ENSG00000082196, ENSG00000139219, ENSG00000204291	24	82	18559	47.1519	0.00021754	0.00021754	0.00307721
UP_KEYWORDS	Collagen	5	19.2308	3.99265e-06	ENSG00000204248, ENSG00000144810, ENSG00000082196, ENSG00000139219, ENSG00000204291	24	98	20581	43.7521	0.000327345	5.45649e-05	0.00426533
UP_KEYWORDS	Glycoprotein	16	61.5385	1.12388e-05	ENSG00000145681, ENSG00000176971, ENSG00000134013, ENSG00000065361, ENSG00000173546, ENSG00000083782, ENSG00000126259, ENSG00000157766, ENSG00000204291, ENSG00000182492, ENSG00000143127, ENSG00000204248, ENSG00000124159, ENSG00000082196, ENSG00000139219, ENSG00000162670	24	4551	20581	3.01487	0.000921164	0.000131647	0.0120059
UP_SEQ_FEATURE	disulfide bond	13	50	2.45839e-05	ENSG00000145681, ENSG00000134013, ENSG00000065361, ENSG00000173546, ENSG00000083782, ENSG00000126259, ENSG00000157766, ENSG00000182492, ENSG00000120708, ENSG00000143127, ENSG00000124159, ENSG00000173705, ENSG00000132031	24	2917	20063	3.72556	0.00580952	0.00290899	0.0316638
UP_SEQ_FEATURE	glycosylation site:N-linked (GlcNAc...)	15	57.6923	3.93812e-05	ENSG00000145681, ENSG00000176971, ENSG00000134013, ENSG00000065361, ENSG00000173546, ENSG00000083782, ENSG00000126259, ENSG00000157766, ENSG00000204291, ENSG00000182492, ENSG00000143127, ENSG00000204248, ENSG00000124159, ENSG00000139219, ENSG00000162670	24	4234	20063	2.96159	0.00929011	0.00310634	0.0507181
UP_KEYWORDS	Disease mutation	9	34.6154	0.00481032	ENSG00000109132, ENSG00000182492, ENSG00000120708, ENSG00000198682, ENSG00000204248, ENSG00000075891, ENSG00000157766, ENSG00000139219, ENSG00000132031	24	2550	20581	3.02662	0.326588	0.0482232	5.02091
GOTERM_CC_DIRECT	GO:0005615~extracellular space	7	26.9231	0.00545185	ENSG00000134013, ENSG00000120708, ENSG00000065361, ENSG00000083782, ENSG00000082196, ENSG00000139219, ENSG00000204291	24	1347	18224	3.94605	0.251541	0.0698735	5.19391
UP_SEQ_FEATURE	sequence variant	20	76.9231	0.029729	ENSG00000145681, ENSG00000134013, ENSG00000065361, ENSG00000173546, ENSG00000083782, ENSG00000126259, ENSG00000157766, ENSG00000204291, ENSG00000109132, ENSG00000182492, ENSG00000120708, ENSG00000143127, ENSG00000198682, ENSG00000204248, ENSG00000124159, ENSG00000075891, ENSG00000082196, ENSG00000139219, ENSG00000132031, ENSG00000173705	24	12443	20063	1.34366	0.999217	0.832732	32.211
UP_KEYWORDS	Polymorphism	18	69.2308	0.0968732	ENSG00000145681, ENSG00000134013, ENSG00000065361, ENSG00000173546, ENSG00000083782, ENSG00000126259, ENSG00000157766, ENSG00000204291, ENSG00000182492, ENSG00000120708, ENSG00000143127, ENSG00000198682, ENSG00000204248, ENSG00000124159, ENSG00000075891, ENSG00000139219, ENSG00000132031, ENSG00000173705	24	12043	20581	1.28172	0.999765	0.604796	66.329

## Sheet: lfc<-1; FDR<0.05; CPM3
ENSGENEID	logFC	logCPM	PValue	FDR
ENSG00000173110	-2.7596	4.83307	2.99755e-29	4.91179e-25
ENSG00000109846	-1.30888	4.99415	1.29163e-08	1.04632e-05
ENSG00000015479	-1.21372	3.96319	3.26807e-07	0.000167346
ENSG00000204388	-1.13114	5.75807	5.12942e-07	0.000224581
ENSG00000132002	-1.09762	7.2618	7.64489e-07	0.000313173
ENSG00000204389	-1.00272	4.71366	1.36704e-05	0.00422646
ENSG00000198963	-1.01323	4.02923	1.72541e-05	0.00487457

## Sheet: GO genes DOWN 
Category	Term	Count	%	PValue	Genes	List Total	Pop Hits	Pop Total	Fold Enrichment	Bonferroni	Benjamini	FDR
GOTERM_MF_DIRECT	GO:0051082~unfolded protein binding	5	71.4286	2.53457e-08	ENSG00000132002, ENSG00000173110, ENSG00000109846, ENSG00000204388, ENSG00000204389	7	110	16881	109.617	8.61754e-07	8.61754e-07	2.22892e-05
KEGG_PATHWAY	hsa04141:Protein processing in endoplasmic reticulum	5	71.4286	1.69463e-06	ENSG00000132002, ENSG00000173110, ENSG00000109846, ENSG00000204388, ENSG00000204389	6	169	6910	34.073	2.03353e-05	2.03353e-05	0.00109026
GOTERM_CC_DIRECT	GO:0005654~nucleoplasm	6	85.7143	0.000434426	ENSG00000132002, ENSG00000198963, ENSG00000109846, ENSG00000204388, ENSG00000015479, ENSG00000204389	7	2784	18224	5.61084	0.0133798	0.0133798	0.372594
UP_KEYWORDS	Acetylation	5	71.4286	0.00863421	ENSG00000173110, ENSG00000109846, ENSG00000204388, ENSG00000015479, ENSG00000204389	7	3424	20581	4.29343	0.286945	0.286945	7.58307
GOTERM_CC_DIRECT	GO:0005829~cytosol	5	71.4286	0.0119915	ENSG00000132002, ENSG00000173110, ENSG00000109846, ENSG00000204388, ENSG00000204389	7	3315	18224	3.92674	0.312012	0.17055	9.84503
GOTERM_MF_DIRECT	GO:0005515~protein binding	7	100	0.0198475	ENSG00000132002, ENSG00000173110, ENSG00000198963, ENSG00000109846, ENSG00000204388, ENSG00000015479, ENSG00000204389	7	8785	16881	1.92157	0.494194	0.288799	16.163
UP_KEYWORDS	Phosphoprotein	6	85.7143	0.0412429	ENSG00000132002, ENSG00000173110, ENSG00000109846, ENSG00000204388, ENSG00000015479, ENSG00000204389	7	8246	20581	2.13932	0.80652	0.560137	31.8197
GOTERM_CC_DIRECT	GO:0005737~cytoplasm	5	71.4286	0.0602673	ENSG00000132002, ENSG00000173110, ENSG00000109846, ENSG00000204388, ENSG00000204389	7	5222	18224	2.49275	0.854409	0.473928	41.3748
