# Supplementary material for: Modeling medulloblastoma in vivo and with human cerebellar organoids
Source: Nat Commun. 2020 Jan 29;11:583. doi: 10.1038/s41467-019-13989-3 (PMC6989674; doi:10.1038/s41467-019-13989-3)
Supplement: Supplementary file 4 — Supplementary Data 2 [file 41467_2019_13989_MOESM4_ESM.xls]

## Sheet: Foglio1
Case n°	SEX	AGE (years)	Histology	Molecular Subgroup
MB1	F	13	Classic	WNT
MB2	M	15	Classic	G4
MB3	F	8	Classic	WNT
MB4	F	6	LC/A	G4
MB5	F	3	Classic	G3
MB6	M	10	LC/A	WNT
MB7	M	6	Clasic	G3
MB8	M	17	LC/A	G4
MB9	F	7	Classic	G4
MB10	M	7	Classic	G4
MB11	F	4	Desmoplastic	G4
MB12	M	6	LC/A	G3
MB13	F	15	Classic	SHH A
MB14	M	9	Classic	G4
MB15	F	6	Classic	G4
MB16	M	9	Classic	G4
MB17	F	5	Classic	G3
MB18	M	5	Classic	G4
MB19	M	10	Classic	SHH A
MB20	F	2	Classic	SHH B
MB21	M	6	Classic	G3
MB22	M	9	Classic	G4
MB23	M	6	Classic	G4
MB24	M	13	Classic	SHH A
MB25	M	5	LC/A	G3
MB26	M	5	Classic	G4
MB27	M	16	Classic	G4
MB28	M	16	Classic	G4
MB29	M	9	Classic	G3
MB30	F	8	LC/A	G3
MB31	M	7	Classic	G4
MB32	F	2	Desmoplastic	SHH B
MB33	F	2	Desmoplastic	SHH B
MB34	F	6	Classic	G4
MB35	F	15	Classic	G4
MB36	F	6	LC/A	G3
LC/A= Large Cell/Anaplastic
