# Supplementary material for: Modeling medulloblastoma in vivo and with human cerebellar organoids
Source: Nat Commun. 2020 Jan 29;11:583. doi: 10.1038/s41467-019-13989-3 (PMC6989674; doi:10.1038/s41467-019-13989-3)
Supplement: Supplementary file 5 — Supplementary Data 3 [file 41467_2019_13989_MOESM5_ESM.xlsx]

## Sheet: Foglio 1
Supplementary Table 3
HUMAN ORGANOID	INTERNAL ID	Strain	Type of Organoids injected	type of sample	IDAT	RESULTS- Brain tumor classifier	Second Generation G3/G4 Classifier
ORG_1	H	Nude mice, injected with Organoids	C-MYC, OTX2, Venus	tissue (A)	20303004005_R04	Methylation class family Medulloblastoma G3 and G4 score 0.39; subclass group 3 score 0.36	Subtype IV score 0.42
ORG_2	I	Nude mice, injected with Organoids	C-MYC, OTX2, Venus	tissue (A)	20303004005_R05	Methylation class family Medulloblastoma G3 and G4 score 0.52; subclass group 3 score 0.49	Subtype IV score 0.74
ORG_3	P	Nude mice, injected with Organoids	C-MYC, OTX2, Venus	tissue (A)	203265000040_R07	Methylation class family Medulloblastoma G3 and G4 score 0.58; subclass group 3 score 0.55	Subtype IV score 0.665
ORG_4	Q	Nude mice, injected with Organoids	C-MYC, OTX2, Venus	tissue (A)	203265000040_R08	Methylation class family Medulloblastoma G3 and G4 score 0.54; subclass group 3 score 0.51	Subtype IV score 0.746
ORG_5	U	Nude mice, injected with Organoids	C-MYC,Gfi1, Venus	tissue (A)	203293640110_R03	Methylation class family Medulloblastoma G3 and G4 score 0.53; subclass group 3 score 0.48	Subtype II score 0.81
ORG_6	V	Nude mice, injected with Organoids	C-MYC,Gfi1, Venus	tissue (A)	203293640110_R04	Methylation class family Medulloblastoma G3 and G4 score 0.37; subclass group 3 score 0.32	Subtype II score 0.85
ORG_7	Z	Nude mice, injected with Organoids	C-MYC,Gfi1, Venus	tissue (A)	203724130068_R04	Methylation class family Medulloblastoma G3 and G4 score 0.32; subclass group 3 score 0.28	Subtype II score 0.72
ORG_8	AA	Nude mice, injected with Organoids	C-MYC,Gfi1, Venus	tissue (A)	203724130068_R05	Methylation class family Medulloblastoma G3 and G4 score 0.37; subclass group 3 score 0.32	Subtype II score 0.68
ORG_9	AB	Nude mice, injected with Organoids	C-MYC,Gfi1, Venus	tissue (A)	203724130068_R06	Methylation class family Medulloblastoma G3 and G4 score 0.46; subclass group 3 score 0.41	Subtype II score 0.75
